# Supplementary material for: Exploration of an XX/XY Sex Determination System and Development of PCR-Based Sex-specific Markers in Procambarus clarkii Based on Next-Generation Sequencing Data
Source: Front Genet. 2022 Mar 1;13:850983. doi: 10.3389/fgene.2022.850983 (PMC8923706; doi:10.3389/fgene.2022.850983)
Supplement: Supplementary file 1 [file DataSheet1.ZIP]

Archive with 9 entries (8 files):
- Supplemental materials/
- Supplemental materials/Figure S1.docx
- Supplemental materials/Figure S2.docx
- Supplemental materials/Figure S3.docx
- Supplemental materials/Figure S4 .docx
- Supplemental materials/Table S1.docx
- Supplemental materials/Table S2.xlsx
- Supplemental materials/Table S3.xlsx
- Supplemental materials/Table S4.xlsx
